# Supplementary material for: A Comprehensive Environmental and Molecular Strategy for the Evaluation of Fluroxypyr and Nature-Derived Compounds
Source: Int J Mol Sci. 2025 Aug 24;26(17):8209. doi: 10.3390/ijms26178209 (PMC12428653; doi:10.3390/ijms26178209)
Supplement: Supplementary file 1 [file ijms-26-08209-s001.zip]

Archive with 1 entries (1 files):
- ijms-3815168-supplementary.pdf
